# Supplementary material for: Sustainable Extraction Methods Affect Metabolomics and Oxidative Stability of Myrtle Seed Oils Obtained from Myrtle Liqueur By-Products: An Electron Paramagnetic Resonance and Mass Spectrometry Approach
Source: Antioxidants (Basel). 2023 Jan 9;12(1):154. doi: 10.3390/antiox12010154 (PMC9854790; doi:10.3390/antiox12010154)
Supplement: Supplementary file 1 [file antioxidants-12-00154-s001.zip]

Archive with 1 entries (1 files):
- antioxidants-2064312-supplementary.pdf
